# Supplementary material for: Large-scale integrated analysis of ovarian cancer tumors and cell lines identifies an individualized gene expression signature for predicting response to platinum-based chemotherapy
Source: Cell Death Dis. 2019 Sep 10;10(9):661. doi: 10.1038/s41419-019-1874-9 (PMC6737147; doi:10.1038/s41419-019-1874-9)
Supplement: Supplementary file 1 — SUPPLEMENTAL TABLE [file 41419_2019_1874_MOESM1_ESM.xlsx]

## Sheet: Sheet1
Datasets	Type	Use	Platform	Number of samples	chemo-response information	survival indicator
Patch	Patient	Discovery	HiSeq2000	80	YES	OS
Dressman	Patient	Discovery	HG-U133A	117	YES	OS
TCGA	Patient	Discovery	HG-U133A	557	YES	OS
GSE47856	Cell line	Discovery	HuGene-1_0-st	171	YES	NA
GSE71340	Patient	Testing	Illumina HiSeq 2500	35	YES	NA
GDSC	Cell line	Testing	HG-U219	39	YES	NA
GSE15622	Patient	Testing	HG-U133A 2.0	35	YES	NA
GSE23554	Patient	Testing	HG-U133A	28	YES	NA
GSE3149	Patient	Testing	HG-U133A	108	YES	NA
GSE51373	Patient	Testing	HG-U133_Plus_2	28	YES	NA
GSE15709	Cell line	Testing	HG-U133_Plus_2	10	YES	NA
GSE13876	Patient	Testing	Operon Human v3	157	NO	OS
E.MTAB.386	Patient	Testing	Illumina HumanRef-8 V2	129	NO	OS
GSE14764	Patient	Testing	HG-U133A	80	NO	OS
GSE26712	Patient	Testing	HG-U133A	185	NO	OS
Berchuck	Patient	Testing	HG-U133A	42	NO	OS
GSE18520	Patient	Testing	HG-U133_Plus_2	53	NO	OS
GSE26193	Patient	Testing	HG-U133_Plus_2	107	NO	OS
GSE30161	Patient	Testing	HG-U133_Plus_2	58	NO	OS
GSE9891	Patient	Testing	HG-U133_Plus_2	260	NO	OS
GSE19829.GPL570	Patient	Testing	HG-U133_Plus_2	28	NO	OS
GSE63885	Patient	Testing	HG-U133_Plus_2	101	NO	OS
GSE31245	Patient	Testing	HG_U95Av2	57	NO	OS
GSE8842	Patient	Testing	Agilent Human 1 cDNA Microarray (G4100A) [layout C]	68	NO	OS
GSE17260	Patient	Testing	Agilent G4112f	110	NO	OS
GSE32062.GPL6480	Patient	Testing	Agilent G4112f	260	NO	OS
GSE32063	Patient	Testing	Agilent G4112f	40	NO	OS
GSE19829.GPL8300	Patient	Testing	Affy U95Av2	42	NO	OS
GSE49997	Patient	Testing	ABI Human Genome Survey V2	194	NO	OS
